# Supplementary material for: A case study assessing the impact of mating frequency on the reproductive performance of the Hawaiian bobtail squid Euprymna scolopes
Source: Lab Anim Res. 2023 Jul 28;39:17. doi: 10.1186/s42826-023-00168-1 (PMC10375782; doi:10.1186/s42826-023-00168-1)
Supplement: Supplementary file 1 — Additional file 1. Excel workbook with data for Figures 2, 3, 4, and 5. [file 42826_2023_168_MOESM1_ESM.xlsx]

## Sheet: Fig_2A-Adult_Survival
Animal	Mating(Control/Experimental)	Survival (days)	Euthanized? (Y/N)
0V-B	Control	99	N
0V-C	Experimental	72	N
0V-D	Control	50	N
0V-F	Experimental	43	N
0V-G	Control	79	N
0V-H	Experimental	107	Y
0V-J	Control	87	N
0V-K	Experimental	58	N
0V-L	Control	41	N
0V-N	Experimental	48	N
0V-O	Control	59	N
0V-P	Experimental	71	N
0V-R	Control	63	N
0V-S	Experimental	93	N
0V-T	Control	81	N
0V-V	Experimental	69	N
0V-W	Control	62	N
0V-X	Experimental	108	N

## Sheet: Fig_2B-Adult_Clutch_Total
Animal	Mating(Control/Experimental)	Clutches Laid
0V-B	Control	14
0V-C	Experimental	11
0V-D	Control	0
0V-F	Experimental	1
0V-G	Control	19
0V-H	Experimental	4
0V-J	Control	3
0V-K	Experimental	4
0V-L	Control	2
0V-N	Experimental	9
0V-O	Control	8
0V-P	Experimental	7
0V-R	Control	4
0V-S	Experimental	12
0V-T	Control	21
0V-V	Experimental	15
0V-W	Control	1
0V-X	Experimental	16

## Sheet: Fig_2C-Hatchling_Total
Day	Control	Experimental
1	0	0
2	0	0
3	0	0
4	0	0
5	0	0
6	0	0
7	0	0
8	0	0
9	0	0
10	0	0
11	0	0
12	0	0
13	0	0
14	0	0
15	0	0
16	0	0
17	0	0
18	0	0
19	0	0
20	0	0
21	0	0
22	0	0
23	0	0
24	0	0
25	12	0
26	21	9
27	10	4
28	39	31
29	28	13
30	26	21
31	23	26
32	24	35
33	58	66
34	132	93
35	185	131
36	218	131
37	125	160
38	81	145
39	95	102
40	124	141
41	128	185
42	93	155
43	17	109
44	105	91
45	69	145
46	59	102
47	45	119
48	70	89
49	58	33
50	121	61
51	7	52
52	97	93
53	48	103
54	104	162
55	48	177
56	54	86
57	88	52
58	143	92
59	93	85
60	152	61
61	143	25
62	183	71
63	112	80
64	88	52
65	47	37
66	40	24
67	87	12
68	165	29
69	124	46
70	49	48
71	28	11
72	19	31
73	10	58
74	29	64
75	39	76
76	61	72
77	111	88
78	153	150
79	113	90
80	72	49
81	69	70
82	56	55
83	120	35
84	76	64
85	67	151
86	34	85
87	16	86
88	18	46
89	8	90
90	32	80
91	33	80
92	41	88
93	19	86
94	19	56
95	37	61
96	21	48
97	45	48
98	48	50
99	67	61
100	39	62
101	51	45
102	33	53
103	25	27
104	12	41
105	5	19
106	5	14
107	7	23
108	8	16
109	4	4
110	5	9
111	4	1
112	3	1
113	2	1
114	3	0
115	0	1
116	0	3
117	0	18
118	0	26
119	0	4
120	0	3
121	0	0
122	0	0
123	0	2
124	0	1
125	0	0

## Sheet: Fig_2D-Adult_Hatchlings
Animal	Mating(Control/Experimental)	Clutches Laid
0V-B	Control	1290
0V-C	Experimental	1289
0V-D	Control	0
0V-F	Experimental	98
0V-G	Control	818
0V-H	Experimental	48
0V-J	Control	342
0V-K	Experimental	387
0V-L	Control	297
0V-N	Experimental	215
0V-O	Control	724
0V-P	Experimental	620
0V-R	Control	448
0V-S	Experimental	882
0V-T	Control	1496
0V-V	Experimental	996
0V-W	Control	90
0V-X	Experimental	1452

## Sheet: Fig_3-Hatchlings_over_Time
Animal	Day egg clutch laid	Hatchlings / clutch
B	8	153
B	10	91
B	17	121
B	27	231
B	34	41
B	39	184
B	46	205
B	53	55
B	66	65
B	71	97
B	76	15
B	80	24
B	84	8
B	92	0
C	5	120
C	6	79
C	9	74
C	14	114
C	19	103
C	26	167
C	45	186
C	46	51
C	58	156
C	63	97
C	70	142
F	32	98
G	0	36
G	1	0
G	8	150
G	15	41
G	20	87
G	24	90
G	28	93
G	34	68
G	38	30
G	40	70
G	44	52
G	48	19
G	51	17
G	55	12
G	61	30
G	64	7
G	67	16
G	70	0
G	78	0
H	0	10
H	1	0
H	37	1
H	52	37
J	5	155
J	15	70
J	30	117
K	8	218
K	14	91
K	37	45
K	49	33
L	8	180
L	13	117
N	10	30
N	11	23
N	12	10
N	13	87
N	16	22
N	22	9
N	25	16
N	27	5
N	48	13
O	5	88
O	9	84
O	15	65
O	24	132
O	34	52
O	39	124
O	47	45
O	54	134
P	5	98
P	8	12
P	13	160
P	18	133
P	22	104
P	29	108
P	50	5
R	7	125
R	28	129
R	29	101
R	47	93
S	5	92
S	10	74
S	16	46
S	22	115
S	27	109
S	35	23
S	39	4
S	47	121
S	53	134
S	59	100
S	61	15
S	71	49
T	11	152
T	16	66
T	20	103
T	24	98
T	27	123
T	30	24
T	31	100
T	33	112
T	38	30
T	41	48
T	48	221
T	51	67
T	54	78
T	57	26
T	63	75
T	67	3
T	69	43
T	70	19
T	71	39
T	74	30
T	76	39
V	7	193
V	11	80
V	19	141
V	23	102
V	28	111
V	29	11
V	37	35
V	38	7
V	40	33
V	48	36
V	54	83
V	59	40
V	65	102
V	68	21
V	69	1
W	22	90
X	12	82
X	17	102
X	27	195
X	33	71
X	40	121
X	46	156
X	53	139
X	57	78
X	61	78
X	64	147
X	70	142
X	73	72
X	77	7
X	81	7
X	90	52
X	95	3

## Sheet: Fig_4-Hatchlings_per_Clutch
Day	0V-001	0V-002	0V-003	0V-004	0V-005	0V-006	0V-007	0V-008	0V-009	0V-010	0V-011	0V-012	0V-013	0V-014	0V-015	0V-016	0V-017	0V-018	0V-019	0V-020	0V-021	0V-022	0V-023	0V-024	0V-025	0V-026	0V-027	0V-028	0V-029	0V-030	0V-031	0V-032	0V-033	0V-034	0V-035	0V-036	0V-037	0V-038	0V-039	0V-040	0V-041	0V-042	0V-043	0V-044	0V-045	0V-046	0V-047	0V-048	0V-049
	0V-G	0V-H	0V-H	0V-G	0V-O	0V-C	0V-J	0V-P	0V-S	0V-C	0V-R	0V-V	0V-B	0V-P	0V-G	0V-K	0V-L	0V-C	0V-O	0V-B	0V-N	0V-S	0V-N	0V-T	0V-V	0V-N	0V-X	0V-L	0V-N	0V-P	0V-K	0V-C	0V-G	0V-J	0V-O	0V-N	0V-S	0V-T	0V-B	0V-X	0V-P	0V-C	0V-V	0V-G	0V-T	0V-N	0V-P	0V-S	0V-W
0	0	0	0	0	0	0	0	0	0	0	0	0	0	0	0	0	0	0	0	0	0	0	0	0	0	0	0	0	0	0	0	0	0	0	0	0	0	0	0	0	0	0	0	0	0	0	0	0	0
1	0	0	0	0	0	0	0	0	0	0	0	0	0	0	0	0	0	0	0	0	0	0	0	0	0	0	0	0	0	0	0	0	0	0	0	0	0	0	0	0	0	0	0	0	0	0	0	0	0
2	0	0	0	0	0	0	0	0	0	0	0	0	0	0	0	0	0	0	0	0	0	0	0	0	0	0	0	0	0	0	0	0	0	0	0	0	0	0	0	0	0	0	0	0	0	0	0	0	0
3	0	0	0	0	0	0	0	0	0	0	0	0	0	0	0	0	0	0	0	0	0	0	0	0	0	0	0	0	0	0	0	0	0	0	0	0	0	0	0	0	0	0	0	0	0	0	0	0	0
4	0	0	0	0	0	0	0	0	0	0	0	0	0	0	0	0	0	0	0	0	0	0	0	0	0	0	0	0	0	0	0	0	0	0	0	0	0	0	0	0	0	0	0	0	0	0	0	0	0
5	0	0	0	0	0	0	0	0	0	0	0	0	0	0	0	0	0	0	0	0	0	0	0	0	0	0	0	0	0	0	0	0	0	0	0	0	0	0	0	0	0	0	0	0	0	0	0	0	0
6	0	0	0	0	0	0	0	0	0	0	0	0	0	0	0	0	0	0	0	0	0	0	0	0	0	0	0	0	0	0	0	0	0	0	0	0	0	0	0	0	0	0	0	0	0	0	0	0	0
7	0	0	0	0	0	0	0	0	0	0	0	0	0	0	0	0	0	0	0	0	0	0	0	0	0	0	0	0	0	0	0	0	0	0	0	0	0	0	0	0	0	0	0	0	0	0	0	0	0
8	0	0	0	0	0	0	0	0	0	0	0	0	0	0	0	0	0	0	0	0	0	0	0	0	0	0	0	0	0	0	0	0	0	0	0	0	0	0	0	0	0	0	0	0	0	0	0	0	0
9	0	0	0	0	0	0	0	0	0	0	0	0	0	0	0	0	0	0	0	0	0	0	0	0	0	0	0	0	0	0	0	0	0	0	0	0	0	0	0	0	0	0	0	0	0	0	0	0	0
10	0	0	0	0	0	0	0	0	0	0	0	0	0	0	0	0	0	0	0	0	0	0	0	0	0	0	0	0	0	0	0	0	0	0	0	0	0	0	0	0	0	0	0	0	0	0	0	0	0
11	0	0	0	0	0	0	0	0	0	0	0	0	0	0	0	0	0	0	0	0	0	0	0	0	0	0	0	0	0	0	0	0	0	0	0	0	0	0	0	0	0	0	0	0	0	0	0	0	0
12	0	0	0	0	0	0	0	0	0	0	0	0	0	0	0	0	0	0	0	0	0	0	0	0	0	0	0	0	0	0	0	0	0	0	0	0	0	0	0	0	0	0	0	0	0	0	0	0	0
13	0	0	0	0	0	0	0	0	0	0	0	0	0	0	0	0	0	0	0	0	0	0	0	0	0	0	0	0	0	0	0	0	0	0	0	0	0	0	0	0	0	0	0	0	0	0	0	0	0
14	0	0	0	0	0	0	0	0	0	0	0	0	0	0	0	0	0	0	0	0	0	0	0	0	0	0	0	0	0	0	0	0	0	0	0	0	0	0	0	0	0	0	0	0	0	0	0	0	0
15	0	0	0	0	0	0	0	0	0	0	0	0	0	0	0	0	0	0	0	0	0	0	0	0	0	0	0	0	0	0	0	0	0	0	0	0	0	0	0	0	0	0	0	0	0	0	0	0	0
16	0	0	0	0	0	0	0	0	0	0	0	0	0	0	0	0	0	0	0	0	0	0	0	0	0	0	0	0	0	0	0	0	0	0	0	0	0	0	0	0	0	0	0	0	0	0	0	0	0
17	0	0	0	0	0	0	0	0	0	0	0	0	0	0	0	0	0	0	0	0	0	0	0	0	0	0	0	0	0	0	0	0	0	0	0	0	0	0	0	0	0	0	0	0	0	0	0	0	0
18	0	0	0	0	0	0	0	0	0	0	0	0	0	0	0	0	0	0	0	0	0	0	0	0	0	0	0	0	0	0	0	0	0	0	0	0	0	0	0	0	0	0	0	0	0	0	0	0	0
19	0	0	0	0	0	0	0	0	0	0	0	0	0	0	0	0	0	0	0	0	0	0	0	0	0	0	0	0	0	0	0	0	0	0	0	0	0	0	0	0	0	0	0	0	0	0	0	0	0
20	0	0	0	0	0	0	0	0	0	0	0	0	0	0	0	0	0	0	0	0	0	0	0	0	0	0	0	0	0	0	0	0	0	0	0	0	0	0	0	0	0	0	0	0	0	0	0	0	0
21	0	0	0	0	0	0	0	0	0	0	0	0	0	0	0	0	0	0	0	0	0	0	0	0	0	0	0	0	0	0	0	0	0	0	0	0	0	0	0	0	0	0	0	0	0	0	0	0	0
22	0	0	0	0	0	0	0	0	0	0	0	0	0	0	0	0	0	0	0	0	0	0	0	0	0	0	0	0	0	0	0	0	0	0	0	0	0	0	0	0	0	0	0	0	0	0	0	0	0
23	0	0	0	0	0	0	0	0	0	0	0	0	0	0	0	0	0	0	0	0	0	0	0	0	0	0	0	0	0	0	0	0	0	0	0	0	0	0	0	0	0	0	0	0	0	0	0	0	0
24	0	0	0	0	0	0	0	0	0	0	0	0	0	0	0	0	0	0	0	0	0	0	0	0	0	0	0	0	0	0	0	0	0	0	0	0	0	0	0	0	0	0	0	0	0	0	0	0	0
25	12	0	0	0	0	0	0	0	0	0	0	0	0	0	0	0	0	0	0	0	0	0	0	0	0	0	0	0	0	0	0	0	0	0	0	0	0	0	0	0	0	0	0	0	0	0	0	0	0
26	21	9	0	0	0	0	0	0	0	0	0	0	0	0	0	0	0	0	0	0	0	0	0	0	0	0	0	0	0	0	0	0	0	0	0	0	0	0	0	0	0	0	0	0	0	0	0	0	0
27	3	1	0	0	0	0	7	3	0	0	0	0	0	0	0	0	0	0	0	0	0	0	0	0	0	0	0	0	0	0	0	0	0	0	0	0	0	0	0	0	0	0	0	0	0	0	0	0	0
28	0	0	0	0	0	0	39	28	0	0	0	0	0	3	0	0	0	0	0	0	0	0	0	0	0	0	0	0	0	0	0	0	0	0	0	0	0	0	0	0	0	0	0	0	0	0	0	0	0
29	0	0	0	0	0	4	28	8	0	0	0	0	0	1	0	0	0	0	0	0	0	0	0	0	0	0	0	0	0	0	0	0	0	0	0	0	0	0	0	0	0	0	0	0	0	0	0	0	0
30	0	0	0	0	0	10	26	11	0	0	0	0	0	0	0	0	0	0	0	0	0	0	0	0	0	0	0	0	0	0	0	0	0	0	0	0	0	0	0	0	0	0	0	0	0	0	0	0	0
31	0	0	0	0	1	13	21	8	3	0	1	0	0	2	0	0	0	0	0	0	0	0	0	0	0	0	0	0	0	0	0	0	0	0	0	0	0	0	0	0	0	0	0	0	0	0	0	0	0
32	0	0	0	0	0	21	15	14	0	0	4	0	5	0	0	0	0	0	0	0	0	0	0	0	0	0	0	0	0	0	0	0	0	0	0	0	0	0	0	0	0	0	0	0	0	0	0	0	0
33	0	0	0	0	14	7	17	8	9	11	15	14	7	1	0	16	3	0	0	2	0	0	0	0	0	0	0	0	0	0	0	0	0	0	0	0	0	0	0	0	0	0	0	0	0	0	0	0	0
34	0	0	0	0	16	10	2	13	9	13	19	19	21	1	1	28	44	0	15	14	0	0	0	0	0	0	0	0	0	0	0	0	0	0	0	0	0	0	0	0	0	0	0	0	0	0	0	0	0
35	0	0	0	0	6	14	0	3	27	19	26	15	43	0	4	19	48	33	35	22	1	0	0	1	0	0	0	0	0	0	0	0	0	0	0	0	0	0	0	0	0	0	0	0	0	0	0	0	0
36	0	0	0	0	5	0	0	0	9	7	22	14	25	0	25	38	60	39	14	28	8	1	6	39	3	0	6	0	0	0	0	0	0	0	0	0	0	0	0	0	0	0	0	0	0	0	0	0	0
37	0	0	0	0	5	8	0	1	8	11	14	15	14	0	21	30	20	1	14	14	15	26	6	23	24	0	15	0	0	0	0	0	0	0	0	0	0	0	0	0	0	0	0	0	0	0	0	0	0
38	0	0	0	0	7	6	0	0	7	4	8	24	8	0	18	29	1	1	3	8	2	25	7	28	29	7	4	0	0	0	0	0	0	0	0	0	0	0	0	0	0	0	0	0	0	0	0	0	0
39	0	0	0	0	3	1	0	1	0	3	9	20	0	0	27	16	0	0	0	0	1	12	0	11	17	3	5	26	18	5	0	0	0	19	0	0	0	0	0	0	0	0	0	0	0	0	0	0	0
40	0	0	0	0	7	14	0	0	4	1	6	15	6	0	26	17	1	0	1	0	1	8	1	20	0	0	11	39	18	34	5	12	0	18	0	0	0	0	0	0	0	0	0	0	0	0	0	0	0
41	0	0	0	0	17	6	0	0	6	0	1	15	8	0	12	16	1	0	2	0	2	1	0	18	0	0	19	40	46	25	22	26	2	19	8	0	0	0	0	1	0	0	0	0	0	0	0	0	0
42	0	0	0	0	7	6	0	0	4	3	0	12	11	0	5	4	0	0	0	3	0	1	0	4	0	0	0	0	4	42	16	54	5	8	32	0	2	11	7	4	1	0	2	0	0	0	0	0	0
43	0	0	0	0	0	0	0	0	4	0	0	16	4	0	4	2	2	0	0	0	0	0	0	2	0	0	13	5	0	29	30	15	0	0	0	0	0	0	0	0	0	0	0	0	0	0	0	0	0
44	0	0	0	0	0	0	0	0	2	7	0	1	0	4	1	1	0	0	0	0	0	0	0	3	0	0	4	6	1	10	11	2	8	3	12	11	6	24	48	31	0	0	0	0	0	0	0	0	0
45	0	0	0	0	0	0	0	0	0	0	0	13	1	0	3	0	0	0	0	0	0	0	0	1	0	0	2	1	0	9	2	2	8	2	2	6	16	13	35	31	11	18	35	0	3	0	0	0	0
46	0	0	0	0	0	0	0	0	0	0	0	0	0	0	0	0	0	0	0	0	0	0	0	0	0	0	3	0	0	2	3	1	3	1	4	3	1	17	20	15	15	25	34	1	13	0	0	0	0
47	0	0	0	0	0	0	0	0	0	0	0	0	0	0	0	2	0	0	0	0	0	0	3	2	7	0	0	0	0	4	2	1	1	0	0	1	10	1	9	2	27	24	36	1	31	0	0	0	0
48	0	0	0	0	0	0	0	0	0	0	0	0	0	0	3	0	0	0	0	0	0	0	0	0	0	0	0	0	0	0	0	1	3	0	7	1	2	0	2	7	40	16	20	27	23	2	0	0	5
49	0	0	0	0	0	0	0	0	0	0	0	0	0	0	0	0	0	0	0	0	0	0	0	0	0	0	0	0	0	0	0	0	7	0	0	0	2	0	0	5	7	9	9	33	18	1	0	0	0
50	0	0	0	0	0	0	0	0	0	0	0	0	0	0	0	0	0	0	0	0	0	0	0	0	0	0	0	0	0	0	0	0	0	0	0	0	7	0	0	3	6	9	4	16	9	2	0	20	44
51	0	0	0	0	0	0	0	0	0	0	0	0	0	0	0	0	0	0	0	0	0	0	0	0	0	0	0	0	0	0	0	0	0	0	0	0	0	0	0	2	7	2	1	5	2	3	37	0	0
52	0	0	0	0	0	0	0	0	0	0	0	0	0	0	0	0	0	0	0	0	0	0	0	0	0	0	0	0	0	0	0	0	0	0	0	0	0	0	0	0	7	0	0	3	4	1	22	27	24
53	0	0	0	0	0	0	0	0	0	0	0	0	0	0	0	0	0	0	0	0	0	0	0	0	0	0	0	0	0	0	0	0	4	0	0	0	0	0	0	1	4	0	0	1	0	0	6	9	5
54	0	0	0	0	0	0	0	0	0	0	0	0	0	0	0	0	0	0	0	0	0	0	0	0	0	0	0	0	0	0	0	0	0	0	0	0	0	0	0	0	4	0	0	0	0	0	13	8	4
55	0	0	0	0	0	0	0	0	0	0	0	0	0	0	0	0	0	0	0	0	0	0	0	0	0	0	0	0	0	0	0	0	0	0	0	0	0	0	0	0	4	0	0	0	0	0	18	22	1
56	0	0	0	0	0	0	0	0	0	0	0	0	0	0	0	0	0	0	0	0	0	0	0	0	0	0	0	0	0	0	0	0	0	0	0	0	0	0	0	0	0	0	0	0	0	0	3	15	3
57	0	0	0	0	0	0	0	0	0	0	0	0	0	0	0	0	0	0	0	0	0	0	0	0	0	0	0	0	0	0	0	0	0	0	0	0	0	0	0	0	0	0	0	0	0	0	5	5	4
58	0	0	0	0	0	0	0	0	0	0	0	0	0	0	0	0	0	0	0	0	0	0	0	0	0	0	0	0	0	0	0	0	0	0	0	0	0	0	0	0	0	0	0	0	0	0	0	6	0
59	0	0	0	0	0	0	0	0	0	0	0	0	0	0	0	0	0	0	0	0	0	0	0	0	0	0	0	0	0	0	0	0	0	0	0	0	0	0	0	0	0	0	0	0	0	0	0	2	0
60	0	0	0	0	0	0	0	0	0	0	0	0	0	0	0	0	0	0	0	0	0	0	0	0	0	0	0	0	0	0	0	0	0	0	0	0	0	0	0	0	0	0	0	0	0	0	0	1	0
61	0	0	0	0	0	0	0	0	0	0	0	0	0	0	0	0	0	0	0	0	0	0	0	0	0	0	0	0	0	0	0	0	0	0	0	0	0	0	0	0	0	0	0	0	0	0	0	0	0
62	0	0	0	0	0	0	0	0	0	0	0	0	0	0	0	0	0	0	0	0	0	0	0	0	0	0	0	0	0	0	0	0	0	0	0	0	0	0	0	0	0	0	0	0	0	0	0	0	0
63	0	0	0	0	0	0	0	0	0	0	0	0	0	0	0	0	0	0	0	0	0	0	0	0	0	0	0	0	0	0	0	0	0	0	0	0	0	0	0	0	0	0	0	0	0	0	0	0	0
64	0	0	0	0	0	0	0	0	0	0	0	0	0	0	0	0	0	0	0	0	0	0	0	0	0	0	0	0	0	0	0	0	0	0	0	0	0	0	0	0	0	0	0	0	0	0	0	0	0
65	0	0	0	0	0	0	0	0	0	0	0	0	0	0	0	0	0	0	0	0	0	0	0	0	0	0	0	0	0	0	0	0	0	0	0	0	0	0	0	0	0	0	0	0	0	0	0	0	0
66	0	0	0	0	0	0	0	0	0	0	0	0	0	0	0	0	0	0	0	0	0	0	0	0	0	0	0	0	0	0	0	0	0	0	0	0	0	0	0	0	0	0	0	0	0	0	0	0	0
67	0	0	0	0	0	0	0	0	0	0	0	0	0	0	0	0	0	0	0	0	0	0	0	0	0	0	0	0	0	0	0	0	0	0	0	0	0	0	0	0	0	0	0	0	0	0	0	0	0
68	0	0	0	0	0	0	0	0	0	0	0	0	0	0	0	0	0	0	0	0	0	0	0	0	0	0	0	0	0	0	0	0	0	0	0	0	0	0	0	0	0	0	0	0	0	0	0	0	0
69	0	0	0	0	0	0	0	0	0	0	0	0	0	0	0	0	0	0	0	0	0	0	0	0	0	0	0	0	0	0	0	0	0	0	0	0	0	0	0	0	0	0	0	0	0	0	0	0	0
70	0	0	0	0	0	0	0	0	0	0	0	0	0	0	0	0	0	0	0	0	0	0	0	0	0	0	0	0	0	0	0	0	0	0	0	0	0	0	0	0	0	0	0	0	0	0	0	0	0
71	0	0	0	0	0	0	0	0	0	0	0	0	0	0	0	0	0	0	0	0	0	0	0	0	0	0	0	0	0	0	0	0	0	0	0	0	0	0	0	0	0	0	0	0	0	0	0	0	0
72	0	0	0	0	0	0	0	0	0	0	0	0	0	0	0	0	0	0	0	0	0	0	0	0	0	0	0	0	0	0	0	0	0	0	0	0	0	0	0	0	0	0	0	0	0	0	0	0	0
73	0	0	0	0	0	0	0	0	0	0	0	0	0	0	0	0	0	0	0	0	0	0	0	0	0	0	0	0	0	0	0	0	0	0	0	0	0	0	0	0	0	0	0	0	0	0	0	0	0
74	0	0	0	0	0	0	0	0	0	0	0	0	0	0	0	0	0	0	0	0	0	0	0	0	0	0	0	0	0	0	0	0	0	0	0	0	0	0	0	0	0	0	0	0	0	0	0	0	0
75	0	0	0	0	0	0	0	0	0	0	0	0	0	0	0	0	0	0	0	0	0	0	0	0	0	0	0	0	0	0	0	0	0	0	0	0	0	0	0	0	0	0	0	0	0	0	0	0	0
76	0	0	0	0	0	0	0	0	0	0	0	0	0	0	0	0	0	0	0	0	0	0	0	0	0	0	0	0	0	0	0	0	0	0	0	0	0	0	0	0	0	0	0	0	0	0	0	0	0
77	0	0	0	0	0	0	0	0	0	0	0	0	0	0	0	0	0	0	0	0	0	0	0	0	0	0	0	0	0	0	0	0	0	0	0	0	0	0	0	0	0	0	0	0	0	0	0	0	0
78	0	0	0	0	0	0	0	0	0	0	0	0	0	0	0	0	0	0	0	0	0	0	0	0	0	0	0	0	0	0	0	0	0	0	0	0	0	0	0	0	0	0	0	0	0	0	0	0	0
79	0	0	0	0	0	0	0	0	0	0	0	0	0	0	0	0	0	0	0	0	0	0	0	0	0	0	0	0	0	0	0	0	0	0	0	0	0	0	0	0	0	0	0	0	0	0	0	0	0
80	0	0	0	0	0	0	0	0	0	0	0	0	0	0	0	0	0	0	0	0	0	0	0	0	0	0	0	0	0	0	0	0	0	0	0	0	0	0	0	0	0	0	0	0	0	0	0	0	0
81	0	0	0	0	0	0	0	0	0	0	0	0	0	0	0	0	0	0	0	0	0	0	0	0	0	0	0	0	0	0	0	0	0	0	0	0	0	0	0	0	0	0	0	0	0	0	0	0	0
82	0	0	0	0	0	0	0	0	0	0	0	0	0	0	0	0	0	0	0	0	0	0	0	0	0	0	0	0	0	0	0	0	0	0	0	0	0	0	0	0	0	0	0	0	0	0	0	0	0
83	0	0	0	0	0	0	0	0	0	0	0	0	0	0	0	0	0	0	0	0	0	0	0	0	0	0	0	0	0	0	0	0	0	0	0	0	0	0	0	0	0	0	0	0	0	0	0	0	0
84	0	0	0	0	0	0	0	0	0	0	0	0	0	0	0	0	0	0	0	0	0	0	0	0	0	0	0	0	0	0	0	0	0	0	0	0	0	0	0	0	0	0	0	0	0	0	0	0	0
85	0	0	0	0	0	0	0	0	0	0	0	0	0	0	0	0	0	0	0	0	0	0	0	0	0	0	0	0	0	0	0	0	0	0	0	0	0	0	0	0	0	0	0	0	0	0	0	0	0
86	0	0	0	0	0	0	0	0	0	0	0	0	0	0	0	0	0	0	0	0	0	0	0	0	0	0	0	0	0	0	0	0	0	0	0	0	0	0	0	0	0	0	0	0	0	0	0	0	0
87	0	0	0	0	0	0	0	0	0	0	0	0	0	0	0	0	0	0	0	0	0	0	0	0	0	0	0	0	0	0	0	0	0	0	0	0	0	0	0	0	0	0	0	0	0	0	0	0	0
88	0	0	0	0	0	0	0	0	0	0	0	0	0	0	0	0	0	0	0	0	0	0	0	0	0	0	0	0	0	0	0	0	0	0	0	0	0	0	0	0	0	0	0	0	0	0	0	0	0
89	0	0	0	0	0	0	0	0	0	0	0	0	0	0	0	0	0	0	0	0	0	0	0	0	0	0	0	0	0	0	0	0	0	0	0	0	0	0	0	0	0	0	0	0	0	0	0	0	0
90	0	0	0	0	0	0	0	0	0	0	0	0	0	0	0	0	0	0	0	0	0	0	0	0	0	0	0	0	0	0	0	0	0	0	0	0	0	0	0	0	0	0	0	0	0	0	0	0	0
91	0	0	0	0	0	0	0	0	0	0	0	0	0	0	0	0	0	0	0	0	0	0	0	0	0	0	0	0	0	0	0	0	0	0	0	0	0	0	0	0	0	0	0	0	0	0	0	0	0
92	0	0	0	0	0	0	0	0	0	0	0	0	0	0	0	0	0	0	0	0	0	0	0	0	0	0	0	0	0	0	0	0	0	0	0	0	0	0	0	0	0	0	0	0	0	0	0	0	0
93	0	0	0	0	0	0	0	0	0	0	0	0	0	0	0	0	0	0	0	0	0	0	0	0	0	0	0	0	0	0	0	0	0	0	0	0	0	0	0	0	0	0	0	0	0	0	0	0	0
94	0	0	0	0	0	0	0	0	0	0	0	0	0	0	0	0	0	0	0	0	0	0	0	0	0	0	0	0	0	0	0	0	0	0	0	0	0	0	0	0	0	0	0	0	0	0	0	0	0
95	0	0	0	0	0	0	0	0	0	0	0	0	0	0	0	0	0	0	0	0	0	0	0	0	0	0	0	0	0	0	0	0	0	0	0	0	0	0	0	0	0	0	0	0	0	0	0	0	0
96	0	0	0	0	0	0	0	0	0	0	0	0	0	0	0	0	0	0	0	0	0	0	0	0	0	0	0	0	0	0	0	0	0	0	0	0	0	0	0	0	0	0	0	0	0	0	0	0	0
97	0	0	0	0	0	0	0	0	0	0	0	0	0	0	0	0	0	0	0	0	0	0	0	0	0	0	0	0	0	0	0	0	0	0	0	0	0	0	0	0	0	0	0	0	0	0	0	0	0
98	0	0	0	0	0	0	0	0	0	0	0	0	0	0	0	0	0	0	0	0	0	0	0	0	0	0	0	0	0	0	0	0	0	0	0	0	0	0	0	0	0	0	0	0	0	0	0	0	0
99	0	0	0	0	0	0	0	0	0	0	0	0	0	0	0	0	0	0	0	0	0	0	0	0	0	0	0	0	0	0	0	0	0	0	0	0	0	0	0	0	0	0	0	0	0	0	0	0	0
100	0	0	0	0	0	0	0	0	0	0	0	0	0	0	0	0	0	0	0	0	0	0	0	0	0	0	0	0	0	0	0	0	0	0	0	0	0	0	0	0	0	0	0	0	0	0	0	0	0
101	0	0	0	0	0	0	0	0	0	0	0	0	0	0	0	0	0	0	0	0	0	0	0	0	0	0	0	0	0	0	0	0	0	0	0	0	0	0	0	0	0	0	0	0	0	0	0	0	0
102	0	0	0	0	0	0	0	0	0	0	0	0	0	0	0	0	0	0	0	0	0	0	0	0	0	0	0	0	0	0	0	0	0	0	0	0	0	0	0	0	0	0	0	0	0	0	0	0	0
103	0	0	0	0	0	0	0	0	0	0	0	0	0	0	0	0	0	0	0	0	0	0	0	0	0	0	0	0	0	0	0	0	0	0	0	0	0	0	0	0	0	0	0	0	0	0	0	0	0
104	0	0	0	0	0	0	0	0	0	0	0	0	0	0	0	0	0	0	0	0	0	0	0	0	0	0	0	0	0	0	0	0	0	0	0	0	0	0	0	0	0	0	0	0	0	0	0	0	0
105	0	0	0	0	0	0	0	0	0	0	0	0	0	0	0	0	0	0	0	0	0	0	0	0	0	0	0	0	0	0	0	0	0	0	0	0	0	0	0	0	0	0	0	0	0	0	0	0	0
106	0	0	0	0	0	0	0	0	0	0	0	0	0	0	0	0	0	0	0	0	0	0	0	0	0	0	0	0	0	0	0	0	0	0	0	0	0	0	0	0	0	0	0	0	0	0	0	0	0
107	0	0	0	0	0	0	0	0	0	0	0	0	0	0	0	0	0	0	0	0	0	0	0	0	0	0	0	0	0	0	0	0	0	0	0	0	0	0	0	0	0	0	0	0	0	0	0	0	0
108	0	0	0	0	0	0	0	0	0	0	0	0	0	0	0	0	0	0	0	0	0	0	0	0	0	0	0	0	0	0	0	0	0	0	0	0	0	0	0	0	0	0	0	0	0	0	0	0	0
109	0	0	0	0	0	0	0	0	0	0	0	0	0	0	0	0	0	0	0	0	0	0	0	0	0	0	0	0	0	0	0	0	0	0	0	0	0	0	0	0	0	0	0	0	0	0	0	0	0
110	0	0	0	0	0	0	0	0	0	0	0	0	0	0	0	0	0	0	0	0	0	0	0	0	0	0	0	0	0	0	0	0	0	0	0	0	0	0	0	0	0	0	0	0	0	0	0	0	0
111	0	0	0	0	0	0	0	0	0	0	0	0	0	0	0	0	0	0	0	0	0	0	0	0	0	0	0	0	0	0	0	0	0	0	0	0	0	0	0	0	0	0	0	0	0	0	0	0	0
112	0	0	0	0	0	0	0	0	0	0	0	0	0	0	0	0	0	0	0	0	0	0	0	0	0	0	0	0	0	0	0	0	0	0	0	0	0	0	0	0	0	0	0	0	0	0	0	0	0
113	0	0	0	0	0	0	0	0	0	0	0	0	0	0	0	0	0	0	0	0	0	0	0	0	0	0	0	0	0	0	0	0	0	0	0	0	0	0	0	0	0	0	0	0	0	0	0	0	0
114	0	0	0	0	0	0	0	0	0	0	0	0	0	0	0	0	0	0	0	0	0	0	0	0	0	0	0	0	0	0	0	0	0	0	0	0	0	0	0	0	0	0	0	0	0	0	0	0	0
115	0	0	0	0	0	0	0	0	0	0	0	0	0	0	0	0	0	0	0	0	0	0	0	0	0	0	0	0	0	0	0	0	0	0	0	0	0	0	0	0	0	0	0	0	0	0	0	0	0
116	0	0	0	0	0	0	0	0	0	0	0	0	0	0	0	0	0	0	0	0	0	0	0	0	0	0	0	0	0	0	0	0	0	0	0	0	0	0	0	0	0	0	0	0	0	0	0	0	0
117	0	0	0	0	0	0	0	0	0	0	0	0	0	0	0	0	0	0	0	0	0	0	0	0	0	0	0	0	0	0	0	0	0	0	0	0	0	0	0	0	0	0	0	0	0	0	0	0	0
118	0	0	0	0	0	0	0	0	0	0	0	0	0	0	0	0	0	0	0	0	0	0	0	0	0	0	0	0	0	0	0	0	0	0	0	0	0	0	0	0	0	0	0	0	0	0	0	0	0
119	0	0	0	0	0	0	0	0	0	0	0	0	0	0	0	0	0	0	0	0	0	0	0	0	0	0	0	0	0	0	0	0	0	0	0	0	0	0	0	0	0	0	0	0	0	0	0	0	0
120	0	0	0	0	0	0	0	0	0	0	0	0	0	0	0	0	0	0	0	0	0	0	0	0	0	0	0	0	0	0	0	0	0	0	0	0	0	0	0	0	0	0	0	0	0	0	0	0	0
121	0	0	0	0	0	0	0	0	0	0	0	0	0	0	0	0	0	0	0	0	0	0	0	0	0	0	0	0	0	0	0	0	0	0	0	0	0	0	0	0	0	0	0	0	0	0	0	0	0
122	0	0	0	0	0	0	0	0	0	0	0	0	0	0	0	0	0	0	0	0	0	0	0	0	0	0	0	0	0	0	0	0	0	0	0	0	0	0	0	0	0	0	0	0	0	0	0	0	0
123	0	0	0	0	0	0	0	0	0	0	0	0	0	0	0	0	0	0	0	0	0	0	0	0	0	0	0	0	0	0	0	0	0	0	0	0	0	0	0	0	0	0	0	0	0	0	0	0	0
124	0	0	0	0	0	0	0	0	0	0	0	0	0	0	0	0	0	0	0	0	0	0	0	0	0	0	0	0	0	0	0	0	0	0	0	0	0	0	0	0	0	0	0	0	0	0	0	0	0
125	0	0	0	0	0	0	0	0	0	0	0	0	0	0	0	0	0	0	0	0	0	0	0	0	0	0	0	0	0	0	0	0	0	0	0	0	0	0	0	0	0	0	0	0	0	0	0	0	0
126	0	0	0	0	0	0	0	0	0	0	0	0	0	0	0	0	0	0	0	0	0	0	0	0	0	0	0	0	0	0	0	0	0	0	0	0	0	0	0	0	0	0	0	0	0	0	0	0	0
127	0	0	0	0	0	0	0	0	0	0	0	0	0	0	0	0	0	0	0	0	0	0	0	0	0	0	0	0	0	0	0	0	0	0	0	0	0	0	0	0	0	0	0	0	0	0	0	0	0
128	0	0	0	0	0	0	0	0	0	0	0	0	0	0	0	0	0	0	0	0	0	0	0	0	0	0	0	0	0	0	0	0	0	0	0	0	0	0	0	0	0	0	0	0	0	0	0	0	0
129	0	0	0	0	0	0	0	0	0	0	0	0	0	0	0	0	0	0	0	0	0	0	0	0	0	0	0	0	0	0	0	0	0	0	0	0	0	0	0	0	0	0	0	0	0	0	0	0	0
130	0	0	0	0	0	0	0	0	0	0	0	0	0	0	0	0	0	0	0	0	0	0	0	0	0	0	0	0	0	0	0	0	0	0	0	0	0	0	0	0	0	0	0	0	0	0	0	0	0
131	0	0	0	0	0	0	0	0	0	0	0	0	0	0	0	0	0	0	0	0	0	0	0	0	0	0	0	0	0	0	0	0	0	0	0	0	0	0	0	0	0	0	0	0	0	0	0	0	0
132	0	0	0	0	0	0	0	0	0	0	0	0	0	0	0	0	0	0	0	0	0	0	0	0	0	0	0	0	0	0	0	0	0	0	0	0	0	0	0	0	0	0	0	0	0	0	0	0	0
133	0	0	0	0	0	0	0	0	0	0	0	0	0	0	0	0	0	0	0	0	0	0	0	0	0	0	0	0	0	0	0	0	0	0	0	0	0	0	0	0	0	0	0	0	0	0	0	0	0
134	0	0	0	0	0	0	0	0	0	0	0	0	0	0	0	0	0	0	0	0	0	0	0	0	0	0	0	0	0	0	0	0	0	0	0	0	0	0	0	0	0	0	0	0	0	0	0	0	0
135	0	0	0	0	0	0	0	0	0	0	0	0	0	0	0	0	0	0	0	0	0	0	0	0	0	0	0	0	0	0	0	0	0	0	0	0	0	0	0	0	0	0	0	0	0	0	0	0	0
136	0	0	0	0	0	0	0	0	0	0	0	0	0	0	0	0	0	0	0	0	0	0	0	0	0	0	0	0	0	0	0	0	0	0	0	0	0	0	0	0	0	0	0	0	0	0	0	0	0
137	0	0	0	0	0	0	0	0	0	0	0	0	0	0	0	0	0	0	0	0	0	0	0	0	0	0	0	0	0	0	0	0	0	0	0	0	0	0	0	0	0	0	0	0	0	0	0	0	0
138	0	0	0	0	0	0	0	0	0	0	0	0	0	0	0	0	0	0	0	0	0	0	0	0	0	0	0	0	0	0	0	0	0	0	0	0	0	0	0	0	0	0	0	0	0	0	0	0	0
139	0	0	0	0	0	0	0	0	0	0	0	0	0	0	0	0	0	0	0	0	0	0	0	0	0	0	0	0	0	0	0	0	0	0	0	0	0	0	0	0	0	0	0	0	0	0	0	0	0
140	0	0	0	0	0	0	0	0	0	0	0	0	0	0	0	0	0	0	0	0	0	0	0	0	0	0	0	0	0	0	0	0	0	0	0	0	0	0	0	0	0	0	0	0	0	0	0	0	0
141	0	0	0	0	0	0	0	0	0	0	0	0	0	0	0	0	0	0	0	0	0	0	0	0	0	0	0	0	0	0	0	0	0	0	0	0	0	0	0	0	0	0	0	0	0	0	0	0	0
142	0	0	0	0	0	0	0	0	0	0	0	0	0	0	0	0	0	0	0	0	0	0	0	0	0	0	0	0	0	0	0	0	0	0	0	0	0	0	0	0	0	0	0	0	0	0	0	0	0
143	0	0	0	0	0	0	0	0	0	0	0	0	0	0	0	0	0	0	0	0	0	0	0	0	0	0	0	0	0	0	0	0	0	0	0	0	0	0	0	0	0	0	0	0	0	0	0	0	0
144	0	0	0	0	0	0	0	0	0	0	0	0	0	0	0	0	0	0	0	0	0	0	0	0	0	0	0	0	0	0	0	0	0	0	0	0	0	0	0	0	0	0	0	0	0	0	0	0	0
145	0	0	0	0	0	0	0	0	0	0	0	0	0	0	0	0	0	0	0	0	0	0	0	0	0	0	0	0	0	0	0	0	0	0	0	0	0	0	0	0	0	0	0	0	0	0	0	0	0
[truncated: 102 more columns]

## Sheet: Fig_4-Clutch_Distribution_Score
Clutch	Score 1	Score 2	Score 3	Same?	Most common	Final call
0V-001	0	0	0	1	0	0
0V-002	0	0	0	1	0	0
0V-003	0	0	0	1	0	0
0V-004	0	0	0	1	0	0
0V-005	3	4	3	0	3	3
0V-006	4	3	4	0	4	4
0V-007	1	5	2	0	#N/A	5
0V-008	3	4	2	0	#N/A	5
0V-009	3	4	5	0	#N/A	5
0V-010	5	5	1	0	5	5
0V-011	1	1	1	1	1	1
0V-012	2	2	2	1	2	2
0V-013	3	1	3	0	3	3
0V-014	2	2	2	1	2	2
0V-015	1	1	2	0	1	1
0V-016	1	1	1	1	1	1
0V-017	1	1	1	1	1	1
0V-018	0	0	0	1	0	0
0V-019	1	4	1	0	1	1
0V-020	1	1	1	1	1	1
0V-021	1	4	1	0	1	1
0V-022	1	5	1	0	1	1
0V-023	5	2	2	0	2	2
0V-024	5	5	2	0	5	5
0V-025	3	1	5	0	#N/A	5
0V-026	0	0	0	1	0	0
0V-027	3	1	4	0	#N/A	5
0V-028	1	5	1	0	1	1
0V-029	1	4	1	0	1	1
0V-030	1	1	1	1	1	1
0V-031	1	1	1	1	1	1
0V-032	1	1	1	1	1	1
0V-033	2	2	4	0	2	2
0V-034	5	5	2	0	5	5
0V-035	5	4	5	0	5	5
0V-036	5	5	5	1	5	5
0V-037	4	4	4	1	4	4
0V-038	1	5	4	0	#N/A	5
0V-039	1	1	1	1	1	1
0V-040	1	1	1	1	1	1
0V-041	5	1	1	0	1	1
0V-042	1	1	1	1	1	1
0V-043	1	1	1	1	1	1
0V-044	1	5	1	0	1	1
0V-045	1	1	1	1	1	1
0V-046	2	2	2	1	2	2
0V-047	3	4	5	0	#N/A	5
0V-048	3	4	4	0	4	4
0V-049	5	4	5	0	5	5
0V-050	1	1	1	1	1	1
0V-051	1	3	2	0	#N/A	5
0V-052	4	3	4	0	4	4
0V-053	5	4	5	0	5	5
0V-054	0	0	0	1	0	0
0V-055	5	1	1	0	1	1
0V-056	1	4	2	0	#N/A	5
0V-057	0	0	0	1	0	0
0V-058	1	1	1	1	1	1
0V-059	1	4	1	0	1	1
0V-060	3	4	3	0	3	3
0V-061	1	2	2	0	2	2
0V-062	3	3	3	1	3	3
0V-063	3	3	3	1	3	3
0V-064	3	3	3	1	3	3
0V-065	1	1	1	1	1	1
0V-066	1	2	1	0	1	1
0V-067	3	3	4	0	3	3
0V-068	5	5	1	0	5	5
0V-069	1	1	1	1	1	1
0V-070	1	1	1	1	1	1
0V-071	1	2	2	0	2	2
0V-072	2	5	5	0	5	5
0V-073	3	4	5	0	#N/A	5
0V-074	5	2	2	0	2	2
0V-075	4	2	4	0	4	4
0V-076	0	0	0	1	0	0
0V-077	0	0	0	1	0	0
0V-078	3	4	5	0	#N/A	5
0V-079	3	5	5	0	5	5
0V-080	1	4	1	0	1	1
0V-081	2	2	2	1	2	2
0V-082	0	0	0	1	0	0
0V-083	1	4	1	0	1	1
0V-084	4	3	5	0	#N/A	5
0V-085	0	0	0	1	0	0
0V-086	3	2	5	0	#N/A	5
0V-087	1	4	1	0	1	1
0V-088	4	3	4	0	4	4
0V-089	5	4	5	0	5	5
0V-090	4	2	2	0	2	2
0V-091	4	1	4	0	4	4
0V-092	4	3	4	0	4	4
0V-093	5	5	1	0	5	5
0V-094	5	5	5	1	5	5
0V-095	5	4	5	0	5	5
0V-096	1	4	5	0	#N/A	5
0V-097	3	1	1	0	1	1
0V-098	1	1	1	1	1	1
0V-099	0	0	0	1	0	0
0V-100	1	1	1	1	1	1
0V-101	5	4	5	0	5	5
0V-102	1	5	2	0	#N/A	5
0V-103	0	0	0	1	0	0
0V-104	5	5	5	1	5	5
0V-105	4	4	3	0	4	4
0V-106	5	5	5	1	5	5
0V-107	1	5	1	0	1	1
0V-108	5	3	4	0	#N/A	5
0V-109	1	4	3	0	#N/A	5
0V-110	5	1	1	0	1	1
0V-111	1	4	4	0	4	4
0V-112	0	5	2	0	#N/A	5
0V-113	2	0	0	0	0	0
0V-114	5	2	2	0	2	2
0V-115	3	4	1	0	#N/A	5
0V-116	5	4	3	0	#N/A	5
0V-117	1	1	1	1	1	1
0V-118	5	1	1	0	1	1
0V-119	2	1	1	0	1	1
0V-120	5	2	2	0	2	2
0V-121	1	1	1	1	1	1
0V-122	5	1	1	0	1	1
0V-123	0	4	2	0	#N/A	5
0V-124	1	0	0	0	0	0
0V-125	1	1	1	1	1	1
0V-126	1	1	1	1	1	1
0V-127	5	4	4	0	4	4
0V-128	0	2	5	0	#N/A	5
0V-129	5	0	0	0	0	0
0V-130	1	2	5	0	#N/A	5
0V-131	0	5	1	0	#N/A	5
0V-132	0	0	0	1	0	0
0V-133	1	1	4	0	1	1
0V-134	0	0	0	1	0	0
0V-135	0	0	0	1	0	0
0V-136	1	1	1	1	1	1
0V-137	1	1	1	1	1	1
0V-138	1	1	1	1	1	1
0V-139	1	5	1	0	1	1
0V-140	5	4	4	0	4	4
0V-141	0	0	0	1	0	0
0V-142	5	2	5	0	5	5
0V-143	1	5	1	0	1	1
0V-144	0	0	0	1	0	0
0V-145	0	0	0	1	0	0
0V-146	1	2	2	0	2	2
0V-147	0	0	0	1	0	0
0V-148	0	0	0	1	0	0
0V-149	1	4	1	0	1	1
0V-150	0	0	0	1	0	0
0V-151	0	0	0	1	0	0

## Sheet: Fig_5-Cumulative_Hatchlings
End date	Final clutch	Total hatchlings	% possible	Hatchlings missed
1	2	46	0.00400278	11446
2	4	46	0.00400278	11446
3	4	46	0.00400278	11446
4	4	46	0.00400278	11446
5	4	46	0.00400278	11446
6	9	599	0.0521232	10893
7	10	678	0.0589976	10814
8	12	996	0.086669	10496
9	17	1709	0.148712	9783
10	19	1867	0.162461	9625
11	22	2062	0.179429	9430
12	25	2317	0.201619	9175
13	27	2409	0.209624	9083
14	30	2773	0.241298	8719
15	32	2978	0.259137	8514
16	35	3154	0.274452	8338
17	38	3288	0.286112	8204
18	40	3511	0.305517	7981
19	41	3644	0.31709	7848
20	43	3888	0.338322	7604
21	45	4078	0.354856	7414
22	45	4078	0.354856	7414
23	49	4396	0.382527	7096
24	50	4498	0.391403	6994
25	53	4818	0.419248	6674
26	54	4834	0.42064	6658
27	55	5001	0.435172	6491
28	60	5664	0.492865	5828
29	63	5997	0.521841	5495
30	66	6217	0.540985	5275
31	68	6358	0.553254	5134
32	69	6458	0.561956	5034
33	72	6739	0.586408	4753
34	71	6641	0.57788	4851
35	75	6900	0.600418	4592
36	76	6923	0.602419	4569
37	76	6923	0.602419	4569
38	79	7004	0.609467	4488
39	82	7071	0.615298	4421
40	85	7383	0.642447	4109
41	88	7607	0.661939	3885
42	89	7655	0.666116	3837
43	89	7655	0.666116	3837
44	89	7655	0.666116	3837
45	90	7707	0.67064	3785
46	91	7893	0.686826	3599
47	94	8305	0.722677	3187
48	97	8564	0.745214	2928
49	101	8853	0.770362	2639
50	102	8886	0.773234	2606
51	103	8891	0.773669	2601
52	105	8975	0.780978	2517
53	106	9012	0.784198	2480
54	109	9340	0.812739	2152
55	112	9635	0.838409	1857
56	113	9647	0.839454	1845
57	113	9647	0.839454	1845
58	115	9751	0.848503	1741
59	116	9907	0.862078	1585
60	118	10047	0.87426	1445
61	118	10047	0.87426	1445
62	121	10170	0.884963	1322
63	121	10170	0.884963	1322
64	123	10342	0.89993	1150
65	125	10496	0.913331	996
66	126	10598	0.922207	894
67	127	10663	0.927863	829
68	129	10682	0.929516	810
69	130	10703	0.931344	789
70	132	10747	0.935172	745
71	136	11050	0.961538	442
72	139	11235	0.977637	257
73	139	11235	0.977637	257
74	140	11307	0.983902	185
75	141	11337	0.986512	155
76	141	11337	0.986512	155
77	143	11391	0.991211	101
78	144	11398	0.99182	94
79	145	11398	0.99182	94
80	145	11398	0.99182	94
81	146	11422	0.993909	70
82	147	11429	0.994518	63
83	147	11429	0.994518	63
84	147	11429	0.994518	63
85	148	11437	0.995214	55
86	148	11437	0.995214	55
87	148	11437	0.995214	55
88	148	11437	0.995214	55
89	148	11437	0.995214	55
90	148	11437	0.995214	55
91	149	11489	0.999739	3
92	149	11489	0.999739	3
93	150	11489	0.999739	3
94	150	11489	0.999739	3
95	150	11489	0.999739	3
96	151	11492	1	0
97	151	11492	1	0
98	151	11492	1	0
99	151	11492	1	0
100	151	11492	1	0
101	151	11492	1	0
102	151	11492	1	0
103	151	11492	1	0
104	151	11492	1	0
105	151	11492	1	0
106	151	11492	1	0
107	151	11492	1	0
